# Supplementary material for: Molecular Characterization of Staphylococcus aureus Isolated from Raw Milk and Humans in Eastern Tanzania: Genetic Diversity and Inter-Host Transmission
Source: Microorganisms. 2023 Jun 5;11(6):1505. doi: 10.3390/microorganisms11061505 (PMC10301526; doi:10.3390/microorganisms11061505)
Supplement: Supplementary file 1 [file microorganisms-11-01505-s001.zip]

Archive with 1 entries (1 files):
- microorganisms-2317199-supplementary.xlsx
