# Supplementary material for: Molecular Characterization of Staphylococcus aureus Isolated from Raw Milk and Humans in Eastern Tanzania: Genetic Diversity and Inter-Host Transmission
Source: Microorganisms. 2023 Jun 5;11(6):1505. doi: 10.3390/microorganisms11061505 (PMC10301526; doi:10.3390/microorganisms11061505)
Supplement: Supplementary file 1 [file microorganisms-11-01505-s001.zip › microorganisms-2317199-supplementary.xlsx]

## Sheet: snp_matrix
	Q0003_BC00102_R1.trim.fq	Q0003_BC00104_R1.trim.fq	Q0003_BC00105_R1.trim.fq	Q0003_BC00106_R1.trim.fq	Q0003_BC00107_R1.trim.fq	Q0003_BC00108_R1.trim.fq	Q0003_BC00110_R1.trim.fq	Q0003_BC00111_R1.trim.fq	Q0003_BC00117_R1.trim.fq	Q0003_BC00118_R1.trim.fq	Q0003_BC00201_R1.trim.fq	Q0003_BC00211_R1.trim.fq	Q0003_BC00303_R1.trim.fq	Q0003_BC00304_R1.trim.fq	Q0003_BC00310_R1.trim.fq	Q0003_BC00406_R1.trim.fq	Q0003_BC00410-2_R1.trim.fq	Q0003_BC00416_R1.trim.fq	Q0003_BH404_R1.trim.fq	Q0003_HB00604_R1.trim.fq	Q0003_MC00105_R1.trim.fq	Q0003_MC00111_R1.trim.fq	Q0003_MC00114-1_R1.trim.fq	Q0003_MC00115-2_R1.trim.fq	Q0003_MC00201_R1.trim.fq	Q0003_MC00203_R1.trim.fq	Q0003_MC00205_R1.trim.fq	Q0003_MC00210_R1.trim.fq	Q0003_MC00211_R1.trim.fq	Q0003_MC00214_R1.trim.fq	Q0003_MC00215_R1.trim.fq	Q0003_MC00216_R1.trim.fq	Q0003_MC0026_R1.trim.fq	Q0003_TC00102_R1.trim.fq	Q0003_TC00512_R1.trim.fq	Q0003_TC00516_R1.trim.fq	Q0003_TC00522_R1.trim.fq	Q0003_TC00523_R1.trim.fq	R0047_DABST013_R1.trim.fq	R0047_DADST035_R1.trim.fq	R0047_MH0081_R1.trim.fq	R0047_TC0201_R1.trim.fq	R0047_TH0405_R1.trim.fq	R0051_BC00101_R1.trim.fq	R0051_BC00115_R1.trim.fq	R0051_BC00306_R1.trim.fq	R0051_BH00403_R1.trim.fq	R0051_DADST045_R1.trim.fq	R0051_DADST084_R1.trim.fq
Q0003_BC00102_R1.trim.fq	0	5	17476	40	8	17669	17605	17670	17463	17185	211	17721	24646	17786	153	17486	18651	17692	17649	24652	24491	1923	1606	1907	17740	17742	17771	17771	17775	17716	17744	17740	17748	17703	2	24601	24496	24617	9654	17235	16556	111	23416	17330	17174	19742	17756	10064	17078
Q0003_BC00104_R1.trim.fq	5	0	17513	42	12	17702	17625	17689	17485	17205	208	17748	24763	17818	152	17508	18684	17725	17693	24769	24598	1935	1607	1920	17769	17769	17801	17798	17797	17744	17774	17762	17779	17730	3	24704	24585	24720	9679	17276	16590	108	23522	17347	17204	19827	17784	10097	17112
Q0003_BC00105_R1.trim.fq	17476	17513	0	17493	17474	568	574	593	5	2	17558	1062	25757	1072	12634	615	9492	630	19347	25763	25546	17671	14726	17677	1078	1075	1067	1072	1078	1071	1083	1079	1079	589	17537	25686	25542	25708	16962	7902	7045	16163	24501	546	558	19878	1073	17671	72
Q0003_BC00106_R1.trim.fq	40	42	17493	0	45	17684	17609	17675	17463	17185	233	17731	24660	17801	158	17491	18676	17711	17659	24666	24496	1953	1616	1942	17750	17752	17776	17780	17782	17733	17759	17744	17763	17714	50	24610	24500	24626	9660	17261	16580	124	23428	17340	17192	19749	17772	10073	17095
Q0003_BC00107_R1.trim.fq	8	12	17474	45	0	17661	17596	17662	17477	17188	223	17716	24648	17774	154	17492	18642	17694	17642	24650	24490	1926	1603	1911	17732	17736	17765	17762	17763	17706	17738	17733	17738	17698	17	24612	24498	24619	9655	17237	16577	118	23422	17321	17178	19750	17749	10055	17081
Q0003_BC00108_R1.trim.fq	17669	17702	568	17684	17661	0	20	435	571	555	17756	905	26017	911	12769	466	9694	476	19545	26024	25816	17862	14879	17858	919	911	907	916	926	912	920	926	915	433	17724	25957	25810	25974	17147	8097	7224	16315	24754	7	28	20107	918	17870	571
Q0003_BC00110_R1.trim.fq	17605	17625	574	17609	17596	20	0	439	581	557	17669	909	25836	916	12753	472	9690	481	19471	25843	25667	17793	14864	17777	918	919	910	917	924	914	922	928	921	438	17636	25796	25686	25813	17102	8101	7216	16274	24617	17	31	20020	918	17791	577
Q0003_BC00111_R1.trim.fq	17670	17689	593	17675	17662	435	439	0	595	577	17750	393	25581	395	12773	380	9755	390	19512	25584	25397	17861	14881	17853	401	397	392	394	395	394	400	410	398	6	17716	25534	25402	25550	16747	8115	7213	16328	24338	426	426	19747	411	17446	573
Q0003_BC00117_R1.trim.fq	17463	17485	5	17463	17477	571	581	595	0	5	17524	1062	25657	1070	12654	624	9493	631	19284	25662	25487	17649	14749	17647	1072	1071	1066	1072	1074	1067	1081	1067	1075	587	17505	25617	25496	25634	16917	7914	7035	16148	24439	552	560	19848	1069	17602	74
Q0003_BC00118_R1.trim.fq	17185	17205	2	17185	17188	555	557	577	5	0	17232	1046	25165	1052	12612	612	9327	615	18978	25173	25036	17358	14676	17349	1053	1055	1046	1056	1055	1054	1066	1049	1059	573	17213	25141	25080	25151	16705	7777	6945	15944	24067	541	547	19602	1056	17330	74
Q0003_BC00201_R1.trim.fq	211	208	17558	233	223	17756	17669	17750	17524	17232	0	17807	24841	17885	27	17547	18721	17781	17727	24845	24634	1944	1603	1936	17827	17830	17860	17868	17853	17807	17842	17823	17843	17801	213	24748	24612	24765	9684	17305	16622	197	23554	17400	17248	19851	17844	10099	17153
Q0003_BC00211_R1.trim.fq	17721	17748	1062	17731	17716	905	909	393	1062	1046	17807	0	25882	2	12824	326	9776	332	19557	25888	25693	17906	14929	17905	15	20	2	3	27	7	7	31	5	385	17774	25834	25705	25855	16893	8172	7280	16387	24639	902	902	19975	22	17603	609
Q0003_BC00303_R1.trim.fq	24646	24763	25757	24660	24648	26017	25836	25581	25657	25165	24841	25882	0	26033	17115	25280	26271	25595	25816	86	103	24880	20205	24923	25920	25986	26000	26019	25973	25881	25957	25944	25975	25696	24785	87	89	87	23545	25149	23689	22413	232	25553	25436	6	25998	24684	24599
Q0003_BC00304_R1.trim.fq	17786	17818	1072	17801	17774	911	916	395	1070	1052	17885	2	26033	0	12820	326	9797	340	19633	26037	25811	17979	14947	17980	25	18	3	1	32	12	6	41	5	392	17846	25962	25811	25986	16936	8197	7304	16423	24742	906	908	20051	18	17663	618
Q0003_BC00310_R1.trim.fq	153	152	12634	158	154	12769	12753	12773	12654	12612	27	12824	17115	12820	0	12742	13491	12777	12633	17115	17091	1424	1271	1404	12805	12810	12822	12839	12833	12781	12816	12816	12806	12796	152	17111	17100	17112	7021	12493	12090	143	16576	12659	12542	14276	12809	7206	12454
Q0003_BC00406_R1.trim.fq	17486	17508	615	17491	17492	466	472	380	624	612	17547	326	25280	326	12742	0	9663	6	19309	25281	25136	17659	14843	17650	331	326	323	326	328	328	334	336	327	378	17516	25257	25173	25268	16609	8036	7173	16193	24106	459	460	19615	338	17242	601
Q0003_BC00410-2_R1.trim.fq	18651	18684	9492	18676	18642	9694	9690	9755	9493	9327	18721	9776	26271	9797	13491	9663	0	9785	20549	26271	26080	18845	15755	18828	9785	9786	9795	9803	9799	9785	9800	9789	9798	9756	18702	26210	26086	26235	17538	9520	9052	17241	24960	9489	9438	20690	9799	18247	9306
Q0003_BC00416_R1.trim.fq	17692	17725	630	17711	17694	476	481	390	631	615	17781	332	25595	340	12777	6	9785	0	19514	25595	25401	17892	14900	17884	346	337	335	337	345	334	344	353	340	388	17752	25546	25409	25565	16767	8139	7262	16355	24347	469	466	19733	356	17458	616
Q0003_BH404_R1.trim.fq	17649	17693	19347	17659	17642	19545	19471	19512	19284	18978	17727	19557	25816	19633	12633	19309	20549	19514	0	25828	25644	17933	14906	17944	19599	19591	19627	19633	19632	19569	19610	19595	19606	19558	17700	25757	25626	25759	16758	19209	18291	16270	24551	19160	19021	20845	19619	17411	18866
Q0003_HB00604_R1.trim.fq	24652	24769	25763	24666	24650	26024	25843	25584	25662	25173	24845	25888	86	26037	17115	25281	26271	25595	25828	0	107	24883	20201	24924	25924	25989	26005	26021	25979	25885	25961	25949	25978	25697	24790	3	9	5	23562	25159	23703	22416	244	25561	25440	79	26001	24696	24600
Q0003_MC00105_R1.trim.fq	24491	24598	25546	24496	24490	25816	25667	25397	25487	25036	24634	25693	103	25811	17091	25136	26080	25401	25644	107	0	24706	20157	24723	25732	25778	25784	25815	25779	25679	25743	25757	25756	25477	24608	106	110	108	23419	24955	23554	22289	233	25402	25271	94	25790	24497	24406
Q0003_MC00111_R1.trim.fq	1923	1935	17671	1953	1926	17862	17793	17861	17649	17358	1944	17906	24880	17979	1424	17659	18845	17892	17933	24883	24706	0	22	32	17922	17921	17964	17968	17959	17904	17943	17926	17940	17906	1944	24822	24699	24833	10091	17446	16768	1848	23639	17483	17367	19951	17941	10506	17278
Q0003_MC00114-1_R1.trim.fq	1606	1607	14726	1616	1603	14879	14864	14881	14749	14676	1603	14929	20205	14947	1271	14843	15755	14900	14906	20201	20157	22	0	9	14918	14924	14935	14941	14951	14896	14914	14914	14909	14910	1609	20194	20178	20198	8453	14615	14099	1541	19433	14669	14546	16671	14917	8716	14487
Q0003_MC00115-2_R1.trim.fq	1907	1920	17677	1942	1911	17858	17777	17853	17647	17349	1936	17905	24923	17980	1404	17650	18828	17884	17944	24924	24723	32	9	0	17916	17920	17964	17956	17952	17903	17940	17922	17939	17907	1928	24846	24710	24859	10081	17447	16753	1830	23657	17476	17362	19955	17935	10503	17279
Q0003_MC00201_R1.trim.fq	17740	17769	1078	17750	17732	919	918	401	1072	1053	17827	15	25920	25	12805	331	9785	346	19599	25924	25732	17922	14918	17916	0	35	24	28	44	22	28	52	25	398	17791	25871	25742	25893	16915	8186	7296	16389	24657	914	908	20001	19	17626	626
Q0003_MC00203_R1.trim.fq	17742	17769	1075	17752	17736	911	919	397	1071	1055	17830	20	25986	18	12810	326	9786	337	19591	25989	25778	17921	14924	17920	35	0	19	23	31	20	26	35	21	391	17794	25924	25781	25946	16911	8186	7296	16396	24706	912	910	20037	32	17631	619
Q0003_MC00205_R1.trim.fq	17771	17801	1067	17776	17765	907	910	392	1066	1046	17860	2	26000	3	12822	323	9795	335	19627	26005	25784	17964	14935	17964	24	19	0	4	32	9	9	44	5	388	17829	25931	25785	25955	16935	8198	7298	16419	24716	903	900	20044	18	17653	612
Q0003_MC00210_R1.trim.fq	17771	17798	1072	17780	17762	916	917	394	1072	1056	17868	3	26019	1	12839	326	9803	337	19633	26021	25815	17968	14941	17956	28	23	4	0	29	10	5	37	7	389	17828	25960	25823	25983	16923	8198	7298	16411	24735	910	912	20077	25	17664	623
Q0003_MC00211_R1.trim.fq	17775	17797	1078	17782	17763	926	924	395	1074	1055	17853	27	25973	32	12833	328	9799	345	19632	25979	25779	17959	14951	17952	44	31	32	29	0	32	35	25	33	394	17817	25920	25795	25945	16936	8197	7292	16411	24716	921	918	20048	40	17649	627
Q0003_MC00214_R1.trim.fq	17716	17744	1071	17733	17706	912	914	394	1067	1054	17807	7	25881	12	12781	328	9785	334	19569	25885	25679	17904	14896	17903	22	20	9	10	32	0	11	38	9	388	17774	25826	25684	25848	16886	8179	7284	16364	24606	905	907	19948	19	17608	618
Q0003_MC00215_R1.trim.fq	17744	17774	1083	17759	17738	920	922	400	1081	1066	17842	7	25957	6	12816	334	9800	344	19610	25961	25743	17943	14914	17940	28	26	9	5	35	11	0	51	11	396	17806	25893	25747	25916	16900	8203	7303	16391	24670	914	916	20014	21	17635	629
Q0003_MC00216_R1.trim.fq	17740	17762	1079	17744	17733	926	928	410	1067	1049	17823	31	25944	41	12816	336	9789	353	19595	25949	25757	17926	14914	17922	52	35	44	37	25	38	51	0	45	405	17791	25899	25770	25919	16906	8186	7292	16393	24691	921	922	20050	49	17618	620
Q0003_MC0026_R1.trim.fq	17748	17779	1079	17763	17738	915	921	398	1075	1059	17843	5	25975	5	12806	327	9798	340	19606	25978	25756	17940	14909	17939	25	21	5	7	33	9	11	45	0	394	17805	25905	25761	25930	16915	8195	7301	16393	24679	911	911	20034	20	17654	628
Q0003_TC00102_R1.trim.fq	17703	17730	589	17714	17698	433	438	6	587	573	17801	385	25696	392	12796	378	9756	388	19558	25697	25477	17906	14910	17907	398	391	388	389	394	388	396	405	394	0	17765	25626	25480	25651	16775	8118	7222	16360	24428	423	421	19806	405	17491	566
Q0003_TC00512_R1.trim.fq	2	3	17537	50	17	17724	17636	17716	17505	17213	213	17774	24785	17846	152	17516	18702	17752	17700	24790	24608	1944	1609	1928	17791	17794	17829	17828	17817	17774	17806	17791	17805	17765	0	24716	24588	24734	9691	17279	16601	110	23522	17371	17224	19826	17809	10112	17135
Q0003_TC00516_R1.trim.fq	24601	24704	25686	24610	24612	25957	25796	25534	25617	25141	24748	25834	87	25962	17111	25257	26210	25546	25757	3	106	24822	20194	24846	25871	25924	25931	25960	25920	25826	25893	25899	25905	25626	24716	0	1	1	23507	25080	23633	22364	233	25508	25387	71	25939	24606	24541
Q0003_TC00522_R1.trim.fq	24496	24585	25542	24500	24498	25810	25686	25402	25496	25080	24612	25705	89	25811	17100	25173	26086	25409	25626	9	110	24699	20178	24710	25742	25781	25785	25823	25795	25684	25747	25770	25761	25480	24588	1	0	0	23407	24964	23521	22269	232	25383	25254	72	25796	24469	24409
Q0003_TC00523_R1.trim.fq	24617	24720	25708	24626	24619	25974	25813	25550	25634	25151	24765	25855	87	25986	17112	25268	26235	25565	25759	5	108	24833	20198	24859	25893	25946	25955	25983	25945	25848	25916	25919	25930	25651	24734	1	0	0	23519	25104	23648	22373	233	25520	25402	71	25964	24625	24562
R0047_DABST013_R1.trim.fq	9654	9679	16962	9660	9655	17147	17102	16747	16917	16705	9684	16893	23545	16936	7021	16609	17538	16767	16758	23562	23419	10091	8453	10081	16915	16911	16935	16923	16936	16886	16900	16906	16915	16775	9691	23507	23407	23519	0	16329	15797	8951	22483	16844	16720	19000	16920	3	16183
R0047_DADST035_R1.trim.fq	17235	17276	7902	17261	17237	8097	8101	8115	7914	7777	17305	8172	25149	8197	12493	8036	9520	8139	19209	25159	24955	17446	14615	17447	8186	8186	8198	8198	8197	8179	8203	8186	8195	8118	17279	25080	24964	25104	16329	0	7454	15976	23965	7951	7880	19750	8192	16972	7716
R0047_MH0081_R1.trim.fq	16556	16590	7045	16580	16577	7224	7216	7213	7035	6945	16622	7280	23689	7304	12090	7173	9052	7262	18291	23703	23554	16768	14099	16753	7296	7296	7298	7298	7292	7284	7303	7292	7301	7222	16601	23633	23521	23648	15797	7454	0	15445	22629	7108	7044	18645	7293	16353	6867
R0047_TC0201_R1.trim.fq	111	108	16163	124	118	16315	16274	16328	16148	15944	197	16387	22413	16423	143	16193	17241	16355	16270	22416	22289	1848	1541	1830	16389	16396	16419	16411	16411	16364	16391	16393	16393	16360	110	22364	22269	22373	8951	15976	15445	0	21453	16051	15917	18115	16391	9298	15817
R0047_TH0405_R1.trim.fq	23416	23522	24501	23428	23422	24754	24617	24338	24439	24067	23554	24639	232	24742	16576	24106	24960	24347	24551	244	233	23639	19433	23657	24657	24706	24716	24735	24716	24606	24670	24691	24679	24428	23522	233	232	233	22483	23965	22629	21453	0	24371	24271	191	24718	23429	23458
R0051_BC00101_R1.trim.fq	17330	17347	546	17340	17321	7	17	426	552	541	17400	902	25553	906	12659	459	9489	469	19160	25561	25402	17483	14669	17476	914	912	903	910	921	905	914	921	911	423	17371	25508	25383	25520	16844	7951	7108	16051	24371	0	20	19840	909	17515	552
R0051_BC00115_R1.trim.fq	17174	17204	558	17192	17178	28	31	426	560	547	17248	902	25436	908	12542	460	9438	466	19021	25440	25271	17367	14546	17362	908	910	900	912	918	907	916	922	911	421	17224	25387	25254	25402	16720	7880	7044	15917	24271	20	0	19760	907	17387	556
R0051_BC00306_R1.trim.fq	19742	19827	19878	19749	19750	20107	20020	19747	19848	19602	19851	19975	6	20051	14276	19615	20690	19733	20845	79	94	19951	16671	19955	20001	20037	20044	20077	20048	19948	20014	20050	20034	19806	19826	71	72	71	19000	19750	18645	18115	191	19840	19760	0	20009	19824	19012
R0051_BH00403_R1.trim.fq	17756	17784	1073	17772	17749	918	918	411	1069	1056	17844	22	25998	18	12809	338	9799	356	19619	26001	25790	17941	14917	17935	19	32	18	25	40	19	21	49	20	405	17809	25939	25796	25964	16920	8192	7293	16391	24718	909	907	20009	0	17652	610
R0051_DADST045_R1.trim.fq	10064	10097	17671	10073	10055	17870	17791	17446	17602	17330	10099	17603	24684	17663	7206	17242	18247	17458	17411	24696	24497	10506	8716	10503	17626	17631	17653	17664	17649	17608	17635	17618	17654	17491	10112	24606	24469	24625	3	16972	16353	9298	23429	17515	17387	19824	17652	0	16844
R0051_DADST084_R1.trim.fq	17078	17112	72	17095	17081	571	577	573	74	74	17153	609	24599	618	12454	601	9306	616	18866	24600	24406	17278	14487	17279	626	619	612	623	627	618	629	620	628	566	17135	24541	24409	24562	16183	7716	6867	15817	23458	552	556	19012	610	16844	0
R0051_DADST088_R1.trim.fq	17573	17612	74	17594	17575	590	599	599	77	78	17657	634	25655	640	12695	616	9500	636	19381	25658	25446	17769	14800	17771	652	644	637	647	650	647	658	655	654	591	17634	25582	25440	25602	16595	7931	7064	16242	24412	575	579	19747	641	17310	0
R0051_HK2002_R1.trim.fq	18288	18311	13641	18298	18287	13750	13702	13767	13581	13330	18372	14230	26161	14296	13241	13630	14875	13797	18953	26171	25987	18510	15412	18503	14255	14261	14282	14285	14282	14249	14284	14240	14290	13809	18333	26091	25963	26108	17897	13834	13010	16893	24908	13501	13411	20928	14298	18649	13308
R0051_TC00219_R1.trim.fq	126	123	17481	143	138	17642	17562	17640	17431	17136	216	17695	24656	17771	155	17449	18633	17683	17642	24660	24456	1934	1601	1929	17717	17719	17754	17753	17746	17701	17726	17718	17740	17682	126	24570	24436	24587	9646	17227	16559	9	23391	17291	17147	19728	17731	10049	17047
R0051_TC00402_R1.trim.fq	10209	10246	17935	10225	10201	18130	18044	17697	17872	17584	10253	17859	25180	17928	7304	17491	18505	17716	17696	25194	24989	10672	8821	10667	17892	17884	17919	17922	17910	17874	17897	17878	17915	17746	10258	25102	24963	25119	9	17222	16586	9401	23887	17754	17618	20232	17916	10	17072
R0051_TC00505_R1.trim.fq	1095	1101	17902	1117	1109	18070	17994	17624	17879	17582	1111	17782	24763	17848	761	17434	18597	17665	17639	24775	24587	1613	1354	1613	17800	17805	17838	17843	17835	17779	17814	17797	17824	17668	1109	24692	24566	24708	9685	17210	16553	1022	23514	17724	17569	19872	17823	10098	17061
R0052_DADST013-B_R1.trim.fq	8380	8395	14671	8374	8389	14860	14859	14480	14677	14667	8390	14633	20367	14630	6575	14482	15195	14475	14500	20378	20352	8780	7716	8762	14636	14629	14637	14652	14653	14606	14625	14637	14638	14493	8392	20364	20353	20362	2	14201	13808	7864	19675	14728	14575	17130	14632	4	14003
min: 0 max: 26271
[truncated: 6 more columns]
